# Supplementary material for: Dosage of the pseudoautosomal gene SLC25A6 is implicated in QTc interval duration
Source: Sci Rep. 2023 Jul 26;13:12089. doi: 10.1038/s41598-023-38867-3 (PMC10372092; doi:10.1038/s41598-023-38867-3)
Supplement: Supplementary file 1 — Supplementary Table S1. [file 41598_2023_38867_MOESM1_ESM.xlsx]

## Sheet: Ark1
Supplementary table S1. Relative expression of SLC25A6 and raw CT values for SLC25A6 and UBC. KS, Klinefelter Syndrome; TS, Turner Syndrome.
Group_Patient	Target Name	Relative expression	CT	Ct Mean	Ct SD
KS_1	SLC25A6	0.743864	27.0133	27.1851	0.148831
KS_1	SLC25A6	0.743864	27.2672	27.1851	0.148831
KS_1	SLC25A6	0.743864	27.2749	27.1851	0.148831
KS_1	UBC		25.5995	25.7375	0.143378
KS_1	UBC		25.8857	25.7375	0.143378
KS_1	UBC		25.7273	25.7375	0.143378
TS_1	SLC25A6	0.279925	29.9006	29.9317	0.0439959
TS_1	SLC25A6	0.279925	29.9628	29.9317	0.0439959
TS_1	UBC		26.9666	27.2022	0.253963
TS_1	UBC		27.1686	27.2022	0.253963
TS_1	UBC		27.4712	27.2022	0.253963
TS_2	SLC25A6	0.269925	31.1621	31.2256	0.0897195
TS_2	SLC25A6	0.269925	31.289	31.2256	0.0897195
TS_2	UBC		28.4308	28.4436	0.0180672
TS_2	UBC		28.4563	28.4436	0.0180672
TS_3	SLC25A6	0.367528	30.7976	30.8126	0.160473
TS_3	SLC25A6	0.367528	30.6602	30.8126	0.160473
TS_3	SLC25A6	0.367528	30.9801	30.8126	0.160473
TS_3	UBC		28.4628	28.4759	0.0185122
TS_3	UBC		28.489	28.4759	0.0185122
TS_4	SLC25A6	0.213548	31.1631	31.3863	0.216083
TS_4	SLC25A6	0.213548	31.4016	31.3863	0.216083
TS_4	SLC25A6	0.213548	31.5944	31.3863	0.216083
TS_4	UBC		28.209	28.2663	0.0811067
TS_4	UBC		28.3237	28.2663	0.0811067
TS_5	SLC25A6	0.295426	29.5742	29.6239	0.0702848
TS_5	SLC25A6	0.295426	29.6736	29.6239	0.0702848
TS_5	UBC		26.8475	26.9722	0.128119
TS_5	UBC		26.9655	26.9722	0.128119
TS_5	UBC		27.1035	26.9722	0.128119
TS_6	SLC25A6	0.344891	29.5311	29.6563	0.131061
TS_6	SLC25A6	0.344891	29.6452	29.6563	0.131061
TS_6	SLC25A6	0.344891	29.7925	29.6563	0.131061
TS_6	UBC		27.1461	27.2278	0.115531
TS_6	UBC		27.3095	27.2278	0.115531
TS_7	SLC25A6	0.231979	30.059	30.029	0.0424436
TS_7	SLC25A6	0.231979	29.999	30.029	0.0424436
TS_7	UBC		26.9179	27.0284	0.156227
TS_7	UBC		27.1389	27.0284	0.156227
TS_8	SLC25A6	0.366339	29.5358	29.5387	0.00408251
TS_8	SLC25A6	0.366339	29.5416	29.5387	0.00408251
TS_8	UBC		27.1089	27.1973	0.125032
TS_8	UBC		27.2857	27.1973	0.125032
TS_9	SLC25A6	0.177725	29.8205	29.8742	0.0759965
TS_9	SLC25A6	0.177725	29.928	29.8742	0.0759965
TS_9	UBC		26.4551	26.4893	0.0483684
TS_9	UBC		26.5235	26.4893	0.0483684
TS_10	SLC25A6	0.239317	29.9634	30.0185	0.0779845
TS_10	SLC25A6	0.239317	30.0737	30.0185	0.0779845
TS_10	UBC		26.9855	27.0629	0.0697806
TS_10	UBC		27.0821	27.0629	0.0697806
TS_10	UBC		27.121	27.0629	0.0697806
Female_1	SLC25A6	0.466014	28.7915	28.8197	0.0398797
Female_1	SLC25A6	0.466014	28.8479	28.8197	0.0398797
Female_1	UBC		26.784	26.8255	0.0587709
Female_1	UBC		26.8671	26.8255	0.0587709
Female_2	SLC25A6	0.491697	28.6803	28.652	0.0400779
Female_2	SLC25A6	0.491697	28.6237	28.652	0.0400779
Female_2	UBC		26.6677	26.7352	0.0954542
Female_2	UBC		26.8027	26.7352	0.0954542
Female_3	SLC25A6	0.550061	28.7813	28.8256	0.0627213
Female_3	SLC25A6		Undetermined	28.8256	0.0627213
Female_3	SLC25A6	0.550061	28.87	28.8256	0.0627213
Female_3	UBC		27.3262	27.3577	0.0477942
Female_3	UBC		27.3341	27.3577	0.0477942
Female_3	UBC		27.4127	27.3577	0.0477942
Female_4	SLC25A6	0.511086	28.7266	28.8119	0.120713
Female_4	SLC25A6	0.511086	28.8973	28.8119	0.120713
Female_4	UBC		27.5388	27.5739	0.0496928
Female_4	UBC		27.6091	27.5739	0.0496928
Female_5	SLC25A6	0.415794	28.0878	28.4187	0.333385
Female_5	SLC25A6	0.415794	28.4136	28.4187	0.333385
Female_5	SLC25A6	0.415794	28.7546	28.4187	0.333385
Female_5	UBC		26.8005	26.883	0.116661
Female_5	UBC		26.9655	26.883	0.116661
Female_6	SLC25A6	0.396463	28.853	28.899	0.0650572
Female_6	SLC25A6	0.396463	28.945	28.899	0.0650572
Female_6	UBC		27.2127	27.2947	0.115958
Female_6	UBC		27.3767	27.2947	0.115958
Female_7	SLC25A6	0.311724	29.7297	29.7856	0.0790405
Female_7	SLC25A6	0.311724	29.8415	29.7856	0.0790405
Female_7	UBC		27.7672	27.8343	0.0949687
Female_7	UBC		27.9015	27.8343	0.0949687
Female_8	SLC25A6	0.207029	29.8765	29.9351	0.0828506
Female_8	SLC25A6	0.207029	29.9937	29.9351	0.0828506
Female_8	UBC		27.3012	27.3934	0.13036
Female_8	UBC		27.4856	27.3934	0.13036
Female_9	SLC25A6	0.289093	29.9568	30.0178	0.086279
Female_9	SLC25A6	0.289093	30.0788	30.0178	0.086279
Female_9	UBC		27.9249	27.9578	0.0465031
Female_9	UBC		27.9907	27.9578	0.0465031
Female_10	SLC25A6	0.314544	28.7333	28.8443	0.157026
Female_10	SLC25A6	0.314544	28.9554	28.8443	0.157026
Female_10	UBC		26.8665	26.9061	0.0559211
Female_10	UBC		26.9456	26.9061	0.0559211
Female_11	SLC25A6	0.458351	28.9082	29.0094	0.143105
Female_11	SLC25A6	0.458351	29.1106	29.0094	0.143105
Female_11	UBC		27.5739	27.6143	0.057232
Female_11	UBC		27.6548	27.6143	0.057232
Female_12	SLC25A6	0.415363	28.4032	28.3592	0.0623598
Female_12	SLC25A6	0.415363	28.3151	28.3592	0.0623598
Female_12	UBC		26.8054	26.822	0.0234161
Female_12	UBC		26.8385	26.822	0.0234161
Female_13	SLC25A6	0.431318	29.01	28.9961	0.0197477
Female_13	SLC25A6	0.431318	28.9821	28.9961	0.0197477
Female_13	UBC		27.5313	27.5133	0.0255417
Female_13	UBC		27.4952	27.5133	0.0255417
Female_14	SLC25A6	0.281023	29.1182	29.2654	0.151495
Female_14	SLC25A6	0.281023	29.4208	29.2654	0.151495
Female_14	SLC25A6	0.281023	29.2571	29.2654	0.151495
Female_14	UBC		27.2177	27.1645	0.0752062
Female_14	UBC		27.1113	27.1645	0.0752062
Female_15	SLC25A6	0.382603	28.721	28.6876	0.0473636
Female_15	SLC25A6	0.382603	28.6541	28.6876	0.0473636
Female_15	UBC		27.01	27.0319	0.0480988
Female_15	UBC		27.087	27.0319	0.0480988
Female_15	UBC		26.9986	27.0319	0.0480988
Female_16	SLC25A6	0.335675	28.5841	28.6283	0.0424237
Female_16	SLC25A6	0.335675	28.6322	28.6283	0.0424237
Female_16	SLC25A6	0.335675	28.6687	28.6283	0.0424237
Female_16	UBC		26.7046	26.7838	0.0686553
Female_16	UBC		26.8252	26.7838	0.0686553
Female_16	UBC		26.8218	26.7838	0.0686553
Female_17	SLC25A6	0.219862	30.6763	30.579	0.137489
Female_17	SLC25A6	0.219862	30.4818	30.579	0.137489
Female_17	UBC		28.2096	28.1241	0.120879
Female_17	UBC		28.0386	28.1241	0.120879
Female_18	SLC25A6	0.41361	29.0356	29.1591	0.174665
Female_18	SLC25A6	0.41361	29.2826	29.1591	0.174665
Female_18	UBC		27.526	27.6158	0.0959511
Female_18	UBC		27.7169	27.6158	0.0959511
Female_18	UBC		27.6046	27.6158	0.0959511
Female_19	SLC25A6	0.419852	29.8692	29.9088	0.0559899
Female_19	SLC25A6	0.419852	29.9484	29.9088	0.0559899
Female_19	UBC		28.306	28.3871	0.1148
Female_19	UBC		28.4683	28.3871	0.1148
Female_20	SLC25A6	0.30811	29.7584	29.8642	0.149731
Female_20	SLC25A6	0.30811	29.9701	29.8642	0.149731
Female_20	UBC		27.6472	27.8961	0.244393
Female_20	UBC		27.9056	27.8961	0.244393
Female_20	UBC		28.1357	27.8961	0.244393
Female_21	SLC25A6	0.720057	28.8176	28.8607	0.0610367
Female_21	SLC25A6	0.720057	28.9039	28.8607	0.0610367
Female_21	UBC		28.0406	28.1173	0.108495
Female_21	UBC		28.194	28.1173	0.108495
Male_1	SLC25A6	0.587506	27.7414	27.838	0.136596
Male_1	SLC25A6	0.587506	27.9346	27.838	0.136596
Male_1	UBC		26.7078	26.801	0.131792
Male_1	UBC		26.8942	26.801	0.131792
Male_2	SLC25A6	0.945364	27.6824	28.0111	0.330214
Male_2	SLC25A6	0.945364	28.008	28.0111	0.330214
Male_2	SLC25A6	0.945364	28.3428	28.0111	0.330214
Male_2	UBC		27.5816	27.6604	0.111514
Male_2	UBC		27.7393	27.6604	0.111514
Male_3	SLC25A6	0.758063	29.4866	29.6062	0.169066
Male_3	SLC25A6	0.758063	29.7257	29.6062	0.169066
Male_3	UBC		28.8447	28.937	0.130541
Male_3	UBC		29.0293	28.937	0.130541
Male_4	SLC25A6	0.430111	27.7135	27.8326	0.16843
Male_4	SLC25A6	0.430111	27.9517	27.8326	0.16843
Male_4	UBC		26.2075	26.3457	0.195467
Male_4	UBC		26.484	26.3457	0.195467
Male_5	SLC25A6	0.491415	28.1699	28.2489	0.111667
Male_5	SLC25A6	0.491415	28.3279	28.2489	0.111667
Male_5	UBC		26.8538	26.9543	0.142072
Male_5	UBC		27.0548	26.9543	0.142072
Male_6	SLC25A6	1.06461	27.5207	27.6458	0.176992
Male_6	SLC25A6	1.06461	27.771	27.6458	0.176992
Male_6	UBC		27.3079	27.4665	0.224309
Male_6	UBC		27.6251	27.4665	0.224309
KS_2	SLC25A6	0.627557	27.3255	27.4771	0.13153
KS_2	SLC25A6	0.627557	27.5463	27.4771	0.13153
KS_2	SLC25A6	0.627557	27.5597	27.4771	0.13153
KS_2	UBC		25.6836	25.7842	0.176438
KS_2	UBC		25.9879	25.7842	0.176438
KS_2	UBC		25.6811	25.7842	0.176438
Male_7	SLC25A6	0.362268	27.4624	27.7708	0.317032
Male_7	SLC25A6	0.362268	27.754	27.7708	0.317032
Male_7	SLC25A6	0.362268	28.0958	27.7708	0.317032
Male_7	UBC		25.9612	26.0363	0.106175
Male_7	UBC		26.1114	26.0363	0.106175
Male_8	SLC25A6	0.751124	27.7357	27.855	0.168791
Male_8	SLC25A6	0.751124	27.9744	27.855	0.168791
Male_8	UBC		26.8317	27.1725	0.344186
Male_8	UBC		27.1658	27.1725	0.344186
Male_8	UBC		27.52	27.1725	0.344186
Male_9	SLC25A6	0.517307	27.8651	27.987	0.172312
Male_9	SLC25A6	0.517307	28.1088	27.987	0.172312
Male_9	UBC		26.6787	26.7664	0.124097
Male_9	UBC		26.8542	26.7664	0.124097
Male_10	SLC25A6	0.398782	27.889	28.2086	0.326977
Male_10	SLC25A6	0.398782	28.1942	28.2086	0.326977
Male_10	SLC25A6	0.398782	28.5425	28.2086	0.326977
Male_10	UBC		26.2855	26.6126	0.332132
Male_10	UBC		26.6028	26.6126	0.332132
Male_10	UBC		26.9495	26.6126	0.332132
Male_11	SLC25A6	0.809938	28.8161	28.9547	0.196
Male_11	SLC25A6	0.809938	29.0932	28.9547	0.196
Male_11	UBC		28.2507	28.3809	0.184135
Male_11	UBC		28.5111	28.3809	0.184135
Male_12	SLC25A6	0.807445	27.9483	28.0392	0.128542
Male_12	SLC25A6	0.807445	28.1301	28.0392	0.128542
Male_12	UBC		27.443	27.461	0.0255147
Male_12	UBC		27.4791	27.461	0.0255147
Female_22	SLC25A6	0.403484	28.0844	28.1527	0.0965803
Female_22	SLC25A6	0.403484	28.221	28.1527	0.0965803
Female_22	UBC		26.4275	26.5737	0.13083
Female_22	UBC		26.6138	26.5737	0.13083
Female_22	UBC		26.6797	26.5737	0.13083
TS_11	SLC25A6	0.190561	29.4083	29.4646	0.0796933
TS_11	SLC25A6	0.190561	29.521	29.4646	0.0796933
TS_11	UBC		26.746	26.8033	0.0810191
TS_11	UBC		26.8606	26.8033	0.0810191
Male_13	SLC25A6	0.763427	27.6037	27.6762	0.102594
Male_13	SLC25A6	0.763427	27.7488	27.6762	0.102594
Male_13	UBC		26.9928	27.0172	0.0344512
Male_13	UBC		27.0415	27.0172	0.0344512
Male_14	SLC25A6	0.496512	28.0803	28.1758	0.134952
Male_14	SLC25A6	0.496512	28.2712	28.1758	0.134952
Male_14	UBC		26.8462	26.896	0.0705289
Male_14	UBC		26.9459	26.896	0.0705289
Male_15	SLC25A6	0.543741	28.2768	28.3454	0.0970146
Male_15	SLC25A6	0.543741	28.414	28.3454	0.0970146
Male_15	UBC		27.0885	27.1968	0.153192
Male_15	UBC		27.3051	27.1968	0.153192
Male_16	SLC25A6	0.648039	27.4551	27.5685	0.160413
Male_16	SLC25A6	0.648039	27.6819	27.5685	0.160413
Male_16	UBC		26.5573	26.6731	0.16376
Male_16	UBC		26.7889	26.6731	0.16376
Male_17	SLC25A6	0.35212	28.3153	28.3606	0.0640497
Male_17	SLC25A6	0.35212	28.4059	28.3606	0.0640497
Male_17	UBC		26.4874	26.5852	0.138246
Male_17	UBC		26.6829	26.5852	0.138246
Male_18	SLC25A6	0.381979	27.6654	27.7424	0.10893
Male_18	SLC25A6	0.381979	27.8194	27.7424	0.10893
Male_18	UBC		26.0091	26.0843	0.10642
Male_18	UBC		26.1596	26.0843	0.10642
Male_19	SLC25A6	0.486993	27.8063	27.8645	0.0823826
Male_19	SLC25A6	0.486993	27.9228	27.8645	0.0823826
Male_19	UBC		26.4432	26.5569	0.160776
Male_19	UBC		26.6706	26.5569	0.160776
KS_3	SLC25A6	1.35504	26.632	26.9354	0.300635
KS_3	SLC25A6	1.35504	26.941	26.9354	0.300635
KS_3	SLC25A6	1.35504	27.2332	26.9354	0.300635
KS_3	UBC		26.1263	26.353	0.233323
KS_3	UBC		26.3401	26.353	0.233323
KS_3	UBC		26.5925	26.353	0.233323
Male_20	SLC25A6	0.663399	27.8896	27.9788	0.126117
Male_20	SLC25A6	0.663399	28.068	27.9788	0.126117
Male_20	UBC		27.0387	27.1171	0.110866
Male_20	UBC		27.1955	27.1171	0.110866
Male_21	SLC25A6	0.312735	29.0639	29.1239	0.0847927
Male_21	SLC25A6	0.312735	29.1838	29.1239	0.0847927
Male_21	UBC		27.0513	27.1773	0.109278
Male_21	UBC		27.2333	27.1773	0.109278
Male_21	UBC		27.2472	27.1773	0.109278
Male_22	SLC25A6	0.540525	27.9803	28.0084	0.0396315
Male_22	SLC25A6	0.540525	28.0364	28.0084	0.0396315
Male_22	UBC		26.8501	26.8512	0.00154156
Male_22	UBC		26.8523	26.8512	0.00154156
Male_23	SLC25A6	0.417959	27.6571	27.745	0.124257
Male_23	SLC25A6	0.417959	27.8329	27.745	0.124257
Male_23	UBC		26.0936	26.2168	0.174224
Male_23	UBC		26.34	26.2168	0.174224
Male_24	SLC25A6	0.504097	27.7438	27.8645	0.17059
Male_24	SLC25A6	0.504097	27.9851	27.8645	0.17059
Male_24	UBC		26.5093	26.6066	0.137624
Male_24	UBC		26.7039	26.6066	0.137624
Male_25	SLC25A6	0.428822	27.9118	27.9514	0.0560519
Male_25	SLC25A6	0.428822	27.991	27.9514	0.0560519
Male_25	UBC		26.4141	26.4602	0.0652285
Male_25	UBC		26.5063	26.4602	0.0652285
Male_26	SLC25A6	0.815136	26.7509	26.8361	0.0741589
Male_26	SLC25A6	0.815136	26.8713	26.8361	0.0741589
Male_26	SLC25A6	0.815136	26.8861	26.8361	0.0741589
Male_26	UBC		25.9318	25.9356	0.047819
Male_26	UBC		25.8898	25.9356	0.047819
Male_26	UBC		25.9852	25.9356	0.047819
Male_27	SLC25A6	0.568117	26.5331	26.6449	0.158016
Male_27	SLC25A6	0.568117	26.7566	26.6449	0.158016
Male_27	UBC		25.1794	25.2235	0.0624259
Male_27	UBC		25.2677	25.2235	0.0624259
Male_28	SLC25A6	0.530151	27.9467	27.974	0.0385229
Male_28	SLC25A6	0.530151	28.0012	27.974	0.0385229
Male_28	UBC		26.4506	26.4529	0.00318158
Male_28	UBC		26.4551	26.4529	0.00318158
Male_29	SLC25A6	0.497979	27.0743	27.1877	0.160375
Male_29	SLC25A6	0.497979	27.3011	27.1877	0.160375
Male_29	UBC		25.5437	25.5763	0.0461606
Male_29	UBC		25.609	25.5763	0.0461606
Male_30	SLC25A6	0.58323	27.4704	27.545	0.105532
Male_30	SLC25A6	0.58323	27.6196	27.545	0.105532
Male_30	UBC		26.1725	26.1615	0.0155465
Male_30	UBC		26.1506	26.1615	0.0155465
Male_31	SLC25A6	0.556607	27.2861	27.322	0.0507826
Male_31	SLC25A6	0.556607	27.3579	27.322	0.0507826
Male_31	UBC		25.8787	25.8711	0.0107168
Male_31	UBC		25.8636	25.8711	0.0107168
Male_32	SLC25A6	0.575639	28.0905	28.0562	0.0485046
Male_32	SLC25A6	0.575639	28.0219	28.0562	0.0485046
Male_32	UBC		26.6587	26.6539	0.00682442
Male_32	UBC		26.649	26.6539	0.00682442
Male_33	SLC25A6	0.431829	27.1384	27.0804	0.0820036
Male_33	SLC25A6	0.431829	27.0224	27.0804	0.0820036
Male_33	UBC		25.3008	25.2633	0.0529675
Male_33	UBC		25.2259	25.2633	0.0529675
KS_4	SLC25A6	0.569544	27.4724	27.7845	0.363437
KS_4	SLC25A6	0.569544	27.6977	27.7845	0.363437
KS_4	SLC25A6	0.569544	28.1835	27.7845	0.363437
KS_4	UBC		25.7506	25.9517	0.208592
KS_4	UBC		25.9373	25.9517	0.208592
KS_4	UBC		26.167	25.9517	0.208592
KS_5	SLC25A6	1.07028	27.9242	28.1583	0.278129
KS_5	SLC25A6	1.07028	28.0848	28.1583	0.278129
KS_5	SLC25A6	1.07028	28.4657	28.1583	0.278129
KS_5	UBC		26.973	27.2355	0.255223
KS_5	UBC		27.2506	27.2355	0.255223
KS_5	UBC		27.4828	27.2355	0.255223
Male_34	SLC25A6	0.467934	27.5797	27.5175	0.0879932
Male_34	SLC25A6	0.467934	27.4553	27.5175	0.0879932
Male_34	UBC		25.8572	25.8163	0.057843
Male_34	UBC		25.7754	25.8163	0.057843
Male_35	SLC25A6	0.394692	27.8366	27.7938	0.0604892
Male_35	SLC25A6	0.394692	27.751	27.7938	0.0604892
Male_35	UBC		25.887	25.847	0.0565429
Male_35	UBC		25.807	25.847	0.0565429
Male_36	SLC25A6	0.660002	26.2666	26.2543	0.0173443
Male_36	SLC25A6	0.660002	26.242	26.2543	0.0173443
Male_36	UBC		25.1205	25.0492	0.100794
Male_36	UBC		24.978	25.0492	0.100794
Male_37	SLC25A6	0.464183	27.006	27.0593	0.0754961
Male_37	SLC25A6	0.464183	27.1127	27.0593	0.0754961
Male_37	UBC		25.277	25.3465	0.0983633
Male_37	UBC		25.4161	25.3465	0.0983633
Male_38	SLC25A6	0.502154	27.4751	27.5756	0.142122
Male_38	SLC25A6	0.502154	27.6761	27.5756	0.142122
Male_38	UBC		25.8837	25.9762	0.130863
Male_38	UBC		26.0688	25.9762	0.130863
Male_39	SLC25A6	0.654303	26.9926	27.1166	0.175294
Male_39	SLC25A6	0.654303	27.2405	27.1166	0.175294
Male_39	UBC		25.8237	25.899	0.106555
Male_39	UBC		25.9744	25.899	0.106555
Male_40	SLC25A6	0.608111	27.2356	27.3473	0.157969
Male_40	SLC25A6	0.608111	27.459	27.3473	0.157969
Male_40	UBC		25.9384	26.0241	0.121178
Male_40	UBC		26.1098	26.0241	0.121178
Male_41	SLC25A6	0.502187	27.2001	27.3056	0.149304
Male_41	SLC25A6	0.502187	27.4112	27.3056	0.149304
Male_41	UBC		25.6297	25.7063	0.108454
Male_41	UBC		25.783	25.7063	0.108454
Male_42	SLC25A6	0.632441	26.98	27.1157	0.19191
Male_42	SLC25A6	0.632441	27.2514	27.1157	0.19191
Male_42	UBC		25.8002	25.8491	0.0691262
Male_42	UBC		25.898	25.8491	0.0691262
KS_6	SLC25A6	0.632043	28.2634	28.5434	0.334549
KS_6	SLC25A6	0.632043	28.453	28.5434	0.334549
KS_6	SLC25A6	0.632043	28.9139	28.5434	0.334549
KS_6	UBC		26.6056	26.8608	0.256343
KS_6	UBC		26.8585	26.8608	0.256343
KS_6	UBC		27.1183	26.8608	0.256343
Male_43	SLC25A6	0.57623	26.804	26.9256	0.172006
Male_43	SLC25A6	0.57623	27.0472	26.9256	0.172006
Male_43	UBC		25.4792	25.5247	0.0644044
Male_43	UBC		25.5703	25.5247	0.0644044
Male_44	SLC25A6	0.48287	26.9498	27.0264	0.108319
Male_44	SLC25A6	0.48287	27.103	27.0264	0.108319
Male_44	UBC		25.3277	25.3705	0.0605188
Male_44	UBC		25.4133	25.3705	0.0605188
Male_45	SLC25A6	0.626065	27.1303	27.1795	0.0695929
Male_45	SLC25A6	0.626065	27.2287	27.1795	0.0695929
Male_45	UBC		25.8358	25.8983	0.0883897
Male_45	UBC		25.9608	25.8983	0.0883897
Male_46	SLC25A6	0.638628	26.8881	26.9715	0.117888
Male_46	SLC25A6	0.638628	27.0549	26.9715	0.117888
Male_46	UBC		25.7185	25.7189	0.000575895
Male_46	UBC		25.7194	25.7189	0.000575895
Male_47	SLC25A6	0.462561	27.3626	27.4182	0.0786346
Male_47	SLC25A6	0.462561	27.4738	27.4182	0.0786346
Male_47	UBC		25.5092	25.7003	0.192246
Male_47	UBC		25.6981	25.7003	0.192246
Male_47	UBC		25.8937	25.7003	0.192246
Male_48	SLC25A6	0.785717	26.3004	26.4007	0.14181
Male_48	SLC25A6	0.785717	26.501	26.4007	0.14181
Male_48	UBC		25.4254	25.4472	0.0308582
Male_48	UBC		25.469	25.4472	0.0308582
Male_49	SLC25A6	0.534456	27.3731	27.4454	0.102264
Male_49	SLC25A6	0.534456	27.5177	27.4454	0.102264
Male_49	UBC		25.8804	25.936	0.078586
Male_49	UBC		25.9915	25.936	0.078586
Male_50	SLC25A6	0.631276	27.3858	27.4579	0.101985
Male_50	SLC25A6	0.631276	27.5301	27.4579	0.101985
Male_50	UBC		26.1178	26.1887	0.100242
Male_50	UBC		26.2596	26.1887	0.100242
Male_51	SLC25A6	0.585015	27.0677	27.1637	0.13573
Male_51	SLC25A6	0.585015	27.2597	27.1637	0.13573
Male_51	UBC		25.7013	25.7847	0.117891
Male_51	UBC		25.868	25.7847	0.117891
KS_7	SLC25A6	0.854873	28.3481	28.6541	0.313175
KS_7	SLC25A6	0.854873	28.6404	28.6541	0.313175
KS_7	SLC25A6	0.854873	28.974	28.6541	0.313175
KS_7	UBC		27.2151	27.4072	0.19727
KS_7	UBC		27.3971	27.4072	0.19727
KS_7	UBC		27.6093	27.4072	0.19727
Male_52	SLC25A6	0.932276	27.3417	27.4458	0.147186
Male_52	SLC25A6	0.932276	27.5499	27.4458	0.147186
Male_52	UBC		26.6686	26.739	0.0995677
Male_52	UBC		26.8094	26.739	0.0995677
Male_53	SLC25A6	0.730967	25.8771	25.9455	0.0967516
Male_53	SLC25A6	0.730967	26.014	25.9455	0.0967516
Male_53	UBC		24.8163	24.8878	0.10115
Male_53	UBC		24.9594	24.8878	0.10115
Male_54	SLC25A6	0.333906	26.1826	26.2931	0.156227
Male_54	SLC25A6	0.333906	26.4035	26.2931	0.156227
Male_54	UBC		24.074	24.105	0.0437936
Male_54	UBC		24.1359	24.105	0.0437936
Male_55	SLC25A6	0.521301	27.1639	27.4376	0.275913
Male_55	SLC25A6	0.521301	27.4331	27.4376	0.275913
Male_55	SLC25A6	0.521301	27.7157	27.4376	0.275913
Male_55	UBC		25.8243	25.8922	0.0959977
Male_55	UBC		25.9601	25.8922	0.0959977
Male_56	SLC25A6	0.637811	26.3418	26.4469	0.148652
Male_56	SLC25A6	0.637811	26.5521	26.4469	0.148652
Male_56	UBC		25.1161	25.1926	0.108117
Male_56	UBC		25.269	25.1926	0.108117
Male_57	SLC25A6	0.83474	26.8054	26.8694	0.090491
Male_57	SLC25A6	0.83474	26.9334	26.8694	0.090491
Male_57	UBC		25.9191	26.0032	0.118939
Male_57	UBC		26.0873	26.0032	0.118939
Male_58	SLC25A6	0.519226	27.3726	27.4143	0.0589557
Male_58	SLC25A6	0.519226	27.456	27.4143	0.0589557
Male_58	UBC		25.8286	25.8631	0.0487959
Male_58	UBC		25.8976	25.8631	0.0487959
KS_8	SLC25A6	0.673865	28.987	29.3289	0.367799
KS_8	SLC25A6	0.673865	29.2816	29.3289	0.367799
KS_8	SLC25A6	0.673865	29.718	29.3289	0.367799
KS_8	UBC		27.4774	27.7386	0.250961
KS_8	UBC		27.7607	27.7386	0.250961
KS_8	UBC		27.9778	27.7386	0.250961
Male_59	SLC25A6	0.550379	26.7632	26.8631	0.141288
Male_59	SLC25A6	0.550379	26.963	26.8631	0.141288
Male_59	UBC		25.3286	25.396	0.0953571
Male_59	UBC		25.4634	25.396	0.0953571
TS_12	SLC25A6	0.20539	28.9057	28.9614	0.078764
TS_12	SLC25A6	0.20539	29.0171	28.9614	0.078764
TS_12	UBC		25.9743	26.0723	0.138545
TS_12	UBC		26.1702	26.0723	0.138545
TS_13	SLC25A6	0.273714	27.5162	27.5245	0.0172522
TS_13	SLC25A6	0.273714	27.513	27.5245	0.0172522
TS_13	SLC25A6	0.273714	27.5444	27.5245	0.0172522
TS_13	UBC		25.1214	25.0497	0.0878574
TS_13	UBC		24.9517	25.0497	0.0878574
TS_13	UBC		25.076	25.0497	0.0878574
KS_9	SLC25A6	1.48546	27.4753	27.7505	0.306171
KS_9	SLC25A6	1.48546	27.6959	27.7505	0.306171
KS_9	SLC25A6	1.48546	28.0803	27.7505	0.306171
KS_9	UBC		26.9829	27.3006	0.301984
KS_9	UBC		27.3349	27.3006	0.301984
KS_9	UBC		27.584	27.3006	0.301984
KS_10	SLC25A6	0.816852	27.3576	27.5198	0.164898
KS_10	SLC25A6	0.816852	27.5145	27.5198	0.164898
KS_10	SLC25A6	0.816852	27.6873	27.5198	0.164898
KS_10	UBC		26.0927	26.2072	0.0991841
KS_10	UBC		26.2628	26.2072	0.0991841
KS_10	UBC		26.2661	26.2072	0.0991841
KS_11	SLC25A6	0.942035	27.0796	27.302	0.210647
KS_11	SLC25A6	0.942035	27.3282	27.302	0.210647
KS_11	SLC25A6	0.942035	27.4984	27.302	0.210647
KS_11	UBC		25.9821	26.1951	0.195689
KS_11	UBC		26.2364	26.1951	0.195689
KS_11	UBC		26.3669	26.1951	0.195689
KS_12	SLC25A6	0.687622	28.215	28.5214	0.279468
KS_12	SLC25A6	0.687622	28.5869	28.5214	0.279468
KS_12	SLC25A6	0.687622	28.7623	28.5214	0.279468
KS_12	UBC		26.7742	26.9603	0.173913
KS_12	UBC		26.9882	26.9603	0.173913
KS_12	UBC		27.1186	26.9603	0.173913
KS_13	SLC25A6	1	28.2045	28.2217	0.0243076
KS_13	SLC25A6	1	28.2389	28.2217	0.0243076
KS_13	UBC		27.8847	27.9521	0.0953894
KS_13	UBC		28.0196	27.9521	0.0953894
KS_13	SLC25A6	1	27.3392	27.3971	0.0818633
KS_13	SLC25A6	1	27.455	27.3971	0.0818633
KS_13	UBC		26.5542	26.7915	0.243846
KS_13	UBC		26.7791	26.7915	0.243846
KS_13	UBC		27.0414	26.7915	0.243846
KS_14	SLC25A6	1.00403	27.7023	27.9173	0.195419
KS_14	SLC25A6	1.00403	27.9655	27.9173	0.195419
KS_14	SLC25A6	1.00403	28.0841	27.9173	0.195419
KS_14	UBC		26.7981	26.9023	0.101908
KS_14	UBC		26.9072	26.9023	0.101908
KS_14	UBC		27.0017	26.9023	0.101908
KS_15	SLC25A6	1.01528	27.4529	27.7512	0.356723
KS_15	SLC25A6	1.01528	27.6544	27.7512	0.356723
KS_15	SLC25A6	1.01528	28.1464	27.7512	0.356723
KS_15	UBC		26.5613	26.7523	0.195981
KS_15	UBC		26.7428	26.7523	0.195981
KS_15	UBC		26.9529	26.7523	0.195981
KS_16	SLC25A6	0.897753	26.9779	27.2197	0.250347
KS_16	SLC25A6	0.897753	27.2034	27.2197	0.250347
KS_16	SLC25A6	0.897753	27.4778	27.2197	0.250347
KS_16	UBC		25.8946	26.0433	0.158958
KS_16	UBC		26.0244	26.0433	0.158958
KS_16	UBC		26.2109	26.0433	0.158958
KS_17	SLC25A6	0.606585	27.0239	27.3044	0.288344
KS_17	SLC25A6	0.606585	27.2893	27.3044	0.288344
KS_17	SLC25A6	0.606585	27.6	27.3044	0.288344
KS_17	UBC		25.3359	25.5624	0.208725
KS_17	UBC		25.6043	25.5624	0.208725
KS_17	UBC		25.747	25.5624	0.208725
KS_18	SLC25A6	0.897293	27.524	27.6951	0.169294
KS_18	SLC25A6	0.897293	27.6987	27.6951	0.169294
KS_18	SLC25A6	0.897293	27.8625	27.6951	0.169294
KS_18	UBC		26.4157	26.5179	0.094075
KS_18	UBC		26.5372	26.5179	0.094075
KS_18	UBC		26.6009	26.5179	0.094075
KS_19	SLC25A6	0.605694	27.7214	27.9129	0.182532
KS_19	SLC25A6	0.605694	27.9323	27.9129	0.182532
KS_19	SLC25A6	0.605694	28.0849	27.9129	0.182532
KS_19	UBC		25.9908	26.1688	0.161786
KS_19	UBC		26.2086	26.1688	0.161786
KS_19	UBC		26.3069	26.1688	0.161786
KS_20	SLC25A6	0.750949	27.0409	27.2533	0.247255
KS_20	SLC25A6	0.750949	27.1942	27.2533	0.247255
KS_20	SLC25A6	0.750949	27.5247	27.2533	0.247255
KS_20	UBC		25.7063	25.8193	0.162109
KS_20	UBC		25.7465	25.8193	0.162109
KS_20	UBC		26.005	25.8193	0.162109
KS_21	SLC25A6	0.779559	26.8231	27.0813	0.282696
KS_21	SLC25A6	0.779559	27.0374	27.0813	0.282696
KS_21	SLC25A6	0.779559	27.3833	27.0813	0.282696
KS_21	UBC		25.5298	25.7012	0.211223
KS_21	UBC		25.6367	25.7012	0.211223
KS_21	UBC		25.9372	25.7012	0.211223
KS_22	SLC25A6	0.816369	26.8231	27.0642	0.248509
KS_22	SLC25A6	0.816369	27.05	27.0642	0.248509
KS_22	SLC25A6	0.816369	27.3195	27.0642	0.248509
KS_22	UBC		25.5879	25.7508	0.243358
KS_22	UBC		25.6339	25.7508	0.243358
KS_22	UBC		26.0305	25.7508	0.243358
KS_23	SLC25A6	0.580906	27.5252	27.7888	0.268676
KS_23	SLC25A6	0.580906	27.7788	27.7888	0.268676
KS_23	SLC25A6	0.580906	28.0623	27.7888	0.268676
KS_23	UBC		25.7674	25.9844	0.229928
KS_23	UBC		25.9604	25.9844	0.229928
KS_23	UBC		26.2254	25.9844	0.229928
KS_24	SLC25A6	0.611788	27.482	27.797	0.301255
KS_24	SLC25A6	0.611788	27.8266	27.797	0.301255
KS_24	SLC25A6	0.611788	28.0823	27.797	0.301255
KS_24	UBC		25.8103	26.0673	0.292657
KS_24	UBC		26.0058	26.0673	0.292657
KS_24	UBC		26.3858	26.0673	0.292657
KS_25	SLC25A6	1.04377	26.9555	27.2095	0.289517
KS_25	SLC25A6	1.04377	27.1483	27.2095	0.289517
KS_25	SLC25A6	1.04377	27.5248	27.2095	0.289517
KS_25	UBC		26.0528	26.2506	0.249307
KS_25	UBC		26.1682	26.2506	0.249307
KS_25	UBC		26.5306	26.2506	0.249307
KS_26	SLC25A6	0.653928	28.2476	28.5312	0.280277
KS_26	SLC25A6	0.653928	28.538	28.5312	0.280277
KS_26	SLC25A6	0.653928	28.8081	28.5312	0.280277
KS_26	UBC		26.732	26.8977	0.176308
KS_26	UBC		26.8781	26.8977	0.176308
KS_26	UBC		27.083	26.8977	0.176308
KS_27	SLC25A6	0.808431	27.9869	28.1938	0.238666
KS_27	SLC25A6	0.808431	28.1394	28.1938	0.238666
KS_27	SLC25A6	0.808431	28.4549	28.1938	0.238666
KS_27	UBC		26.5884	26.8662	0.26171
KS_27	UBC		26.9021	26.8662	0.26171
KS_27	UBC		27.1081	26.8662	0.26171
KS_28	SLC25A6	0.818881	27.2213	27.4209	0.189107
KS_28	SLC25A6	0.818881	27.4439	27.4209	0.189107
KS_28	SLC25A6	0.818881	27.5974	27.4209	0.189107
KS_28	UBC		25.8946	26.1118	0.19247
KS_28	UBC		26.1798	26.1118	0.19247
KS_28	UBC		26.2611	26.1118	0.19247
KS_29	SLC25A6	0.81453	27.1883	27.4733	0.278054
KS_29	SLC25A6	0.81453	27.4877	27.4733	0.278054
KS_29	SLC25A6	0.81453	27.7439	27.4733	0.278054
KS_29	UBC		25.8929	26.1566	0.243842
KS_29	UBC		26.2028	26.1566	0.243842
KS_29	UBC		26.374	26.1566	0.243842
KS_30	SLC25A6	1.26862	26.9662	27.1859	0.20048
KS_30	SLC25A6	1.26862	27.2328	27.1859	0.20048
KS_30	SLC25A6	1.26862	27.3588	27.1859	0.20048
KS_30	UBC		26.2795	26.5084	0.209192
KS_30	UBC		26.5561	26.5084	0.209192
KS_30	UBC		26.6897	26.5084	0.209192
KS_31	SLC25A6	0.553672	26.7695	26.9967	0.213448
KS_31	SLC25A6	0.553672	27.0277	26.9967	0.213448
KS_31	SLC25A6	0.553672	27.193	26.9967	0.213448
KS_31	UBC		24.8532	25.1231	0.24843
KS_31	UBC		25.1738	25.1231	0.24843
KS_31	UBC		25.3423	25.1231	0.24843
KS_32	SLC25A6	0.593265	27.0138	27.2853	0.254642
KS_32	SLC25A6	0.593265	27.3235	27.2853	0.254642
KS_32	SLC25A6	0.593265	27.5187	27.2853	0.254642
KS_32	UBC		25.2723	25.5113	0.224727
KS_32	UBC		25.5433	25.5113	0.224727
KS_32	UBC		25.7183	25.5113	0.224727
KS_33	SLC25A6	0.702537	26.7974	27.027	0.243715
KS_33	SLC25A6	0.702537	27.0009	27.027	0.243715
KS_33	SLC25A6	0.702537	27.2827	27.027	0.243715
KS_33	UBC		25.2301	25.4969	0.235503
KS_33	UBC		25.5843	25.4969	0.235503
KS_33	UBC		25.6761	25.4969	0.235503
KS_34	SLC25A6	1.03613	27.9503	28.1576	0.223942
KS_34	SLC25A6	1.03613	28.1273	28.1576	0.223942
KS_34	SLC25A6	1.03613	28.3951	28.1576	0.223942
KS_34	UBC		26.9538	27.188	0.20933
KS_34	UBC		27.2537	27.188	0.20933
KS_34	UBC		27.3567	27.188	0.20933
KS_35	SLC25A6	0.692243	27.1797	27.4727	0.299478
KS_35	SLC25A6	0.692243	27.4601	27.4727	0.299478
KS_35	SLC25A6	0.692243	27.7783	27.4727	0.299478
KS_35	UBC		25.7043	25.9213	0.227203
KS_35	UBC		25.9022	25.9213	0.227203
KS_35	UBC		26.1574	25.9213	0.227203
KS_36	SLC25A6	0.957186	27.4457	27.7494	0.311448
KS_36	SLC25A6	0.957186	27.7345	27.7494	0.311448
KS_36	SLC25A6	0.957186	28.0681	27.7494	0.311448
KS_36	UBC		26.4903	26.6655	0.18493
KS_36	UBC		26.6475	26.6655	0.18493
KS_36	UBC		26.8588	26.6655	0.18493
KS_37	SLC25A6	1.02205	26.8622	27.1624	0.290538
KS_37	SLC25A6	1.02205	27.1828	27.1624	0.290538
KS_37	SLC25A6	1.02205	27.4422	27.1624	0.290538
KS_37	UBC		25.993	26.1731	0.197999
KS_37	UBC		26.1412	26.1731	0.197999
KS_37	UBC		26.3851	26.1731	0.197999
KS_38	SLC25A6	0.810479	27.1826	27.4598	0.303098
KS_38	SLC25A6	0.810479	27.4136	27.4598	0.303098
KS_38	SLC25A6	0.810479	27.7834	27.4598	0.303098
KS_38	UBC		25.9173	26.1359	0.259183
KS_38	UBC		26.0682	26.1359	0.259183
KS_38	UBC		26.4222	26.1359	0.259183
KS_39	SLC25A6	0.901008	27.3543	27.6628	0.308431
KS_39	SLC25A6	0.901008	27.663	27.6628	0.308431
KS_39	SLC25A6	0.901008	27.9711	27.6628	0.308431
KS_39	UBC		26.2598	26.4917	0.271072
KS_39	UBC		26.4255	26.4917	0.271072
KS_39	UBC		26.7897	26.4917	0.271072
KS_40	SLC25A6	0.866976	26.8972	27.164	0.243808
KS_40	SLC25A6	0.866976	27.2197	27.164	0.243808
KS_40	SLC25A6	0.866976	27.3752	27.164	0.243808
KS_40	UBC		25.7833	25.9373	0.17758
KS_40	UBC		25.897	25.9373	0.17758
KS_40	UBC		26.1316	25.9373	0.17758
KS_41	SLC25A6	0.991659	27.3206	27.5737	0.263919
KS_41	SLC25A6	0.991659	27.5532	27.5737	0.263919
KS_41	SLC25A6	0.991659	27.8472	27.5737	0.263919
KS_41	UBC		26.2941	26.5408	0.289567
KS_41	UBC		26.4688	26.5408	0.289567
KS_41	UBC		26.8596	26.5408	0.289567
KS_42	SLC25A6	0.645613	27.5794	27.7769	0.215012
KS_42	SLC25A6	0.645613	27.7454	27.7769	0.215012
KS_42	SLC25A6	0.645613	28.006	27.7769	0.215012
KS_42	UBC		25.8943	26.1249	0.241344
KS_42	UBC		26.1047	26.1249	0.241344
KS_42	UBC		26.3758	26.1249	0.241344
KS_43	SLC25A6	0.680843	26.8612	27.0552	0.198234
KS_43	SLC25A6	0.680843	27.047	27.0552	0.198234
KS_43	SLC25A6	0.680843	27.2574	27.0552	0.198234
KS_43	UBC		25.3321	25.4798	0.141565
KS_43	UBC		25.4931	25.4798	0.141565
KS_43	UBC		25.6143	25.4798	0.141565
KS_44	SLC25A6	0.767934	27.5709	27.6276	0.0502363
KS_44	SLC25A6	0.767934	27.6456	27.6276	0.0502363
KS_44	SLC25A6	0.767934	27.6664	27.6276	0.0502363
KS_44	UBC		26.0537	26.2259	0.150299
KS_44	UBC		26.3309	26.2259	0.150299
KS_44	UBC		26.2931	26.2259	0.150299
TS_14	SLC25A6	0.202152	29.0518	29.3301	0.258188
TS_14	SLC25A6	0.202152	29.3766	29.3301	0.258188
TS_14	SLC25A6	0.202152	29.5619	29.3301	0.258188
TS_14	UBC		25.8327	26.0028	0.165638
TS_14	UBC		26.0123	26.0028	0.165638
TS_14	UBC		26.1635	26.0028	0.165638
TS_15	SLC25A6	0.245129	29.5827	29.8536	0.260023
TS_15	SLC25A6	0.245129	29.877	29.8536	0.260023
TS_15	SLC25A6	0.245129	30.1012	29.8536	0.260023
TS_15	UBC		26.616	26.8045	0.167754
TS_15	UBC		26.8601	26.8045	0.167754
TS_15	UBC		26.9374	26.8045	0.167754
TS_16	SLC25A6	0.268853	29.9859	30.2164	0.223858
TS_16	SLC25A6	0.268853	30.2302	30.2164	0.223858
TS_16	SLC25A6	0.268853	30.433	30.2164	0.223858
TS_16	UBC		27.1705	27.3005	0.130462
TS_16	UBC		27.2995	27.3005	0.130462
TS_16	UBC		27.4314	27.3005	0.130462
TS_17	SLC25A6	0.284638	29.9029	30.011	0.0963169
TS_17	SLC25A6	0.284638	30.0424	30.011	0.0963169
TS_17	SLC25A6	0.284638	30.0877	30.011	0.0963169
TS_17	UBC		26.98	27.1774	0.185661
TS_17	UBC		27.2038	27.1774	0.185661
TS_17	UBC		27.3485	27.1774	0.185661
TS_18	SLC25A6	0.581065	29.4074	29.4941	0.122512
TS_18	SLC25A6	0.581065	29.5807	29.4941	0.122512
TS_18	UBC		27.7398	27.8182	0.0684024
TS_18	UBC		27.8491	27.8182	0.0684024
TS_18	UBC		27.8657	27.8182	0.0684024
TS_19	SLC25A6	0.31108	30.0697	30.08	0.0144297
TS_19	SLC25A6	0.31108	30.0902	30.08	0.0144297
TS_19	UBC		27.4252	27.5027	0.109586
TS_19	UBC		27.5801	27.5027	0.109586
TS_20	SLC25A6	0.20325	30.2113	30.2656	0.0767949
TS_20	SLC25A6	0.20325	30.3199	30.2656	0.0767949
TS_20	UBC		27.0173	27.0743	0.0806522
TS_20	UBC		27.1313	27.0743	0.0806522
TS_21	SLC25A6	0.196411	30.3124	30.3747	0.0880512
TS_21	SLC25A6	0.196411	30.4369	30.3747	0.0880512
TS_21	UBC		27.0725	27.134	0.0869709
TS_21	UBC		27.1955	27.134	0.0869709
TS_22	SLC25A6	0.276056	29.3184	29.3941	0.107127
TS_22	SLC25A6	0.276056	29.4699	29.3941	0.107127
TS_22	UBC		26.5886	26.6445	0.0791079
TS_22	UBC		26.7005	26.6445	0.0791079
TS_23	SLC25A6	0.422945	28.4553	28.7201	0.260298
TS_23	SLC25A6	0.422945	28.7294	28.7201	0.260298
TS_23	SLC25A6	0.422945	28.9756	28.7201	0.260298
TS_23	UBC		26.5092	26.586	0.108634
TS_23	UBC		26.6628	26.586	0.108634
TS_24	SLC25A6	0.195267	30.1476	30.1859	0.0541948
TS_24	SLC25A6	0.195267	30.2242	30.1859	0.0541948
TS_24	UBC		26.8456	26.9367	0.128878
TS_24	UBC		27.0279	26.9367	0.128878
TS_25	SLC25A6	0.250478	30.238	30.3384	0.142072
TS_25	SLC25A6	0.250478	30.4389	30.3384	0.142072
TS_25	UBC		27.3233	27.4486	0.128156
TS_25	UBC		27.443	27.4486	0.128156
TS_25	UBC		27.5794	27.4486	0.128156
TS_26	SLC25A6	0.267999	29.8334	29.8336	0.000315596
TS_26	SLC25A6	0.267999	29.8338	29.8336	0.000315596
TS_26	UBC		26.9649	27.0413	0.06731
TS_26	UBC		27.0918	27.0413	0.06731
TS_26	UBC		27.0671	27.0413	0.06731
TS_27	SLC25A6	0.273085	29.8146	29.8754	0.0860632
TS_27	SLC25A6	0.273085	29.9363	29.8754	0.0860632
TS_27	UBC		27.1289	27.1102	0.0264466
TS_27	UBC		27.0915	27.1102	0.0264466
TS_28	SLC25A6	0.287051	29.7762	29.8035	0.0385202
TS_28	SLC25A6	0.287051	29.8307	29.8035	0.0385202
TS_28	UBC		26.9725	27.1102	0.122355
TS_28	UBC		27.2066	27.1102	0.122355
TS_28	UBC		27.1514	27.1102	0.122355
TS_29	SLC25A6	0.198331	31.6472	31.634	0.0186188
TS_29	SLC25A6	0.198331	31.6209	31.634	0.0186188
TS_29	UBC		28.4096	28.4074	0.0300071
TS_29	UBC		28.4362	28.4074	0.0300071
TS_29	UBC		28.3763	28.4074	0.0300071
TS_30	SLC25A6	0.220139	29.4624	29.494	0.0446851
TS_30	SLC25A6	0.220139	29.5256	29.494	0.0446851
TS_30	UBC		26.366	26.4178	0.0617056
TS_30	UBC		26.4861	26.4178	0.0617056
TS_30	UBC		26.4014	26.4178	0.0617056
TS_31	SLC25A6	0.261762	31.5445	31.6329	0.136363
TS_31	SLC25A6	0.261762	31.5643	31.6329	0.136363
TS_31	SLC25A6	0.261762	31.79	31.6329	0.136363
TS_31	UBC		28.2296	28.314	0.0741991
TS_31	UBC		28.3435	28.314	0.0741991
TS_31	UBC		28.369	28.314	0.0741991
TS_32	SLC25A6	0.456968	29.0648	29.1563	0.120156
TS_32	SLC25A6	0.456968	29.1116	29.1563	0.120156
TS_32	SLC25A6	0.456968	29.2924	29.1563	0.120156
TS_32	UBC		26.6623	26.6412	0.0551581
TS_32	UBC		26.5786	26.6412	0.0551581
TS_32	UBC		26.6827	26.6412	0.0551581
TS_33	SLC25A6	0.171211	29.7587	29.8508	0.0827369
TS_33	SLC25A6	0.171211	29.8747	29.8508	0.0827369
TS_33	SLC25A6	0.171211	29.9189	29.8508	0.0827369
TS_33	UBC		25.9151	25.9194	0.00443649
TS_33	UBC		25.9192	25.9194	0.00443649
TS_33	UBC		25.924	25.9194	0.00443649
TS_34	SLC25A6	0.159752	33.4411	33.4572	0.0227876
TS_34	SLC25A6	0.159752	33.4733	33.4572	0.0227876
TS_34	UBC		29.7099	29.9185	0.210879
TS_34	UBC		29.9138	29.9185	0.210879
TS_34	UBC		30.1316	29.9185	0.210879
TS_35	SLC25A6	0.236468	30.552	30.6405	0.125142
TS_35	SLC25A6	0.236468	30.729	30.6405	0.125142
TS_35	UBC		27.6306	27.6676	0.0865533
TS_35	UBC		27.6057	27.6676	0.0865533
TS_35	UBC		27.7665	27.6676	0.0865533
TS_36	SLC25A6	0.241	30.5924	30.7723	0.175649
TS_36	SLC25A6	0.241	30.7814	30.7723	0.175649
TS_36	SLC25A6	0.241	30.9433	30.7723	0.175649
TS_36	UBC		27.7124	27.8268	0.116052
TS_36	UBC		27.8236	27.8268	0.116052
TS_36	UBC		27.9444	27.8268	0.116052
TS_37	SLC25A6	0.170401	30.8148	30.8525	0.0533222
TS_37	SLC25A6	0.170401	30.8902	30.8525	0.0533222
TS_37	UBC		27.3553	27.4068	0.0729053
TS_37	UBC		27.4584	27.4068	0.0729053
TS_38	SLC25A6	0.246632	31.5448	31.6125	0.0956916
TS_38	SLC25A6	0.246632	31.6802	31.6125	0.0956916
TS_38	UBC		28.6691	28.7003	0.0441429
TS_38	UBC		28.7315	28.7003	0.0441429
TS_39	SLC25A6	0.289055	28.7282	28.9079	0.170206
TS_39	SLC25A6	0.289055	28.9288	28.9079	0.170206
TS_39	SLC25A6	0.289055	29.0667	28.9079	0.170206
TS_39	UBC		26.142	26.2247	0.116854
TS_39	UBC		26.3073	26.2247	0.116854
TS_40	SLC25A6	0.251486	29.3753	29.5557	0.182347
TS_40	SLC25A6	0.251486	29.552	29.5557	0.182347
TS_40	SLC25A6	0.251486	29.7399	29.5557	0.182347
TS_40	UBC		26.4963	26.6716	0.183903
TS_40	UBC		26.6555	26.6716	0.183903
TS_40	UBC		26.8631	26.6716	0.183903
TS_41	SLC25A6	0.201276	30.1407	30.3469	0.20947
TS_41	SLC25A6	0.201276	30.3403	30.3469	0.20947
TS_41	SLC25A6	0.201276	30.5595	30.3469	0.20947
TS_41	UBC		27.058	27.1415	0.118008
TS_41	UBC		27.2249	27.1415	0.118008
TS_42	SLC25A6	0.211057	28.9379	28.9778	0.0565186
TS_42	SLC25A6	0.211057	29.0178	28.9778	0.0565186
TS_42	UBC		25.8364	25.8409	0.00629843
TS_42	UBC		25.8454	25.8409	0.00629843
TS_43	SLC25A6	0.256714	30.3441	30.4418	0.0868338
TS_43	SLC25A6	0.256714	30.4713	30.4418	0.0868338
TS_43	SLC25A6	0.256714	30.5101	30.4418	0.0868338
TS_43	UBC		27.6096	27.5874	0.0314099
TS_43	UBC		27.5652	27.5874	0.0314099
TS_44	SLC25A6	0.433207	29.0481	29.0878	0.0562138
TS_44	SLC25A6	0.433207	29.1276	29.0878	0.0562138
TS_44	UBC		26.9928	26.9883	0.00633214
TS_44	UBC		26.9838	26.9883	0.00633214
TS_45	SLC25A6	0.207501	30.0306	30.1013	0.0999548
TS_45	SLC25A6	0.207501	30.172	30.1013	0.0999548
TS_45	UBC		26.9057	26.9398	0.0482362
TS_45	UBC		26.974	26.9398	0.0482362
TS_46	SLC25A6	0.546893	29.6604	29.7097	0.0697021
TS_46	SLC25A6	0.546893	29.759	29.7097	0.0697021
TS_46	UBC		27.9483	27.9464	0.00270414
TS_46	UBC		27.9445	27.9464	0.00270414
TS_47	SLC25A6	0.214765	30.5666	30.6061	0.0559454
TS_47	SLC25A6	0.214765	30.6457	30.6061	0.0559454
TS_47	UBC		27.5187	27.4943	0.0344161
TS_47	UBC		27.47	27.4943	0.0344161
TS_48	SLC25A6	0.271025	30.3283	30.3453	0.0185559
TS_48	SLC25A6	0.271025	30.3426	30.3453	0.0185559
TS_48	SLC25A6	0.271025	30.3651	30.3453	0.0185559
TS_48	UBC		27.5548	27.5692	0.0203492
TS_48	UBC		27.5836	27.5692	0.0203492
TS_49	SLC25A6	0.231915	29.9698	30.0117	0.059216
TS_49	SLC25A6	0.231915	30.0536	30.0117	0.059216
TS_49	UBC		27.0005	27.0107	0.0145228
TS_49	UBC		27.021	27.0107	0.0145228
TS_50	SLC25A6	0.203454	30.8906	30.9968	0.150188
TS_50	SLC25A6	0.203454	31.103	30.9968	0.150188
TS_50	UBC		27.751	27.8069	0.0790055
TS_50	UBC		27.8628	27.8069	0.0790055
TS_51	SLC25A6	0.24858	30.4709	30.5397	0.0904349
TS_51	SLC25A6	0.24858	30.5061	30.5397	0.0904349
TS_51	SLC25A6	0.24858	30.6421	30.5397	0.0904349
TS_51	UBC		27.5124	27.6388	0.128146
TS_51	UBC		27.6355	27.6388	0.128146
TS_51	UBC		27.7686	27.6388	0.128146
TS_52	SLC25A6	0.276759	30.556	30.5933	0.0528326
TS_52	SLC25A6	0.276759	30.6307	30.5933	0.0528326
TS_52	UBC		27.7217	27.8474	0.123496
TS_52	UBC		27.8518	27.8474	0.123496
TS_52	UBC		27.9686	27.8474	0.123496
TS_53	SLC25A6	0.286552	30.2564	30.2798	0.0330728
TS_53	SLC25A6	0.286552	30.3032	30.2798	0.0330728
TS_53	UBC		27.5935	27.5841	0.0133966
TS_53	UBC		27.5746	27.5841	0.0133966
TS_54	SLC25A6	0.244524	30.1677	30.1462	0.03049
TS_54	SLC25A6	0.244524	30.1246	30.1462	0.03049
TS_54	UBC		27.1556	27.2216	0.0932936
TS_54	UBC		27.2875	27.2216	0.0932936
